# Supplementary material for: Microwave-Assisted Production of Defibrillated Lignocelluloses from Blackcurrant Pomace via Citric Acid and Acid-Free Conditions
Source: Molecules. 2024 Nov 29;29(23):5665. doi: 10.3390/molecules29235665 (PMC11643517; doi:10.3390/molecules29235665)
Supplement: Supplementary file 1 [file molecules-29-05665-s001.zip]

Archive with 1 entries (1 files):
- molecules-3217744-supplementary.pdf
